# Supplementary material for: Cost-Effectiveness Analysis of Herpes Zoster Vaccination in a Chinese Population: Recombinant Subunit Vaccine versus Live Attenuated Vaccine
Source: Vaccines (Basel). 2024 Aug 1;12(8):872. doi: 10.3390/vaccines12080872 (PMC11359938; doi:10.3390/vaccines12080872)
Supplement: Supplementary file 1 [file vaccines-12-00872-s001.zip]

Archive with 2 entries (1 files):
- vaccines-3078006-supplementary/vaccines-3078006-supplementary/
- vaccines-3078006-supplementary/vaccines-3078006-supplementary/Supplementary File.docx
